# Supplementary material for: Affecting of Glyphosate Tolerance and Metabolite Content in Transgenic Arabidopsis thaliana Overexpressing EPSPS Gene from Eleusine indica
Source: Plants (Basel). 2024 Dec 30;14(1):78. doi: 10.3390/plants14010078 (PMC11723125; doi:10.3390/plants14010078)
Supplement: Supplementary file 1 [file plants-14-00078-s001.zip]

Archive with 2 entries (1 files):
- plants-3365917-supplementary/
- plants-3365917-supplementary/plants-3365917-Supplementary files.pdf
